# Supplementary material for: Spatial Virome Analysis of Zanthoxylum armatum Trees Affected With the Flower Yellowing Disease
Source: Front Microbiol. 2021 Jun 28;12:702210. doi: 10.3389/fmicb.2021.702210 (PMC8298004; doi:10.3389/fmicb.2021.702210)
Supplement: Supplementary Table 1 — List of primers used in this study. [file Table_1.XLSX]

## Sheet: Sheet1
	Table S1 List of primers used in this study.
	Virus/satellite	Use	Name	Sequence (5′→3′)	Position	Size (nt)
	satGSPNeV	amplification	Sat-5	ATCGGATAATCATCTGTAGGAGCAA	530	530
			Sat-F1	CTTTAGGAGCAAGCATGCACCAA	372	1579
			Sat-R1	GACTACTCGGAATAATAAGAACT	1950
			Sat-3	TTCCTCTCTGGGCAAGTTCTTATTA	1914	321
	GSPIlV		Il1-F1	CACTACAAAAACAAGCAGCAGACGA	74	1714
			Il1-R1	ATCAATGCCACTACATCACCAAG	1787
			Il1-F2	TTACCGAAGGGACTTGGTGATG	1753	1474
			Il1-R2	CTAGGAGGCGAACTCTCGAATGC	3226
			Il2-F1	CGGACGATTGAGTCTGATGAA	60	1495
			Il2-R1	CTCCCAAAGCAGTAAAGATGTGA	1554
			Il2-F2	CGATTGTTGTTGTGTTTGCGTGA	1368	1034
			Il2-R2	AGGAGGCGAACTCTCGAATGC	2401
			Il3-F1	ATAATCCTTCGGGTTGAGTGGTCG	94	1762
			Il3-R1	ATCTCTCCCATTCGGGGCATC	1855
	GSPNeV	detection	Ne1D-F1	TGTTTATTATGGGCATTTCCTC	2980	388
			Ne1D-R1	ATTACTCCAAAGCCAATCTCCT	3367
			Ne2D-F1	CCCCAGGGTAAACCATACATCG	3436	549
			Ne2D-R1	TAATCGGGAAGGACCAGCAACT	3984
	satGSPNeV		SatD-F1	ACGTACCAAACCAGCCTCCAGC	845	336
			SatD-R1	AAGCATTCCCGCCATCTAAACA	1180
